# Supplementary material for: Two new species of Pterostichus Bonelli subgenus Pseudoferonina Ball (Coleoptera, Carabidae, Pterostichini) from the mountains of central Idaho, U.S.A
Source: Zookeys. 2011 Jun 13;(104):77–96. doi: 10.3897/zookeys.104.1272 (PMC3119325; doi:10.3897/zookeys.104.1272)
Supplement: XML Treatment for Pterostichus (Pseudoferonina) bousqueti [file zookeys.104.1272-treatment1.xml]

<!DOCTYPE tp:taxon-treatment
  PUBLIC "-//TaxonX//DTD Taxonomic Treatment Publishing DTD v0 20100105//EN" "tax-treatment-NSO.dtd">
<tp:taxon-treatment xmlns:tp="http://www.plazi.org/taxpub"><tp:treatment-meta><mixed-citation publication-type="journal"><person-group><name><surname>Bergdahl</surname><given-names>James C.</given-names></name><name><surname>Kavanaugh</surname><given-names>David H.</given-names></name></person-group><article-title>Two new species of 
                    <italic>Pterostichus</italic> Bonelli subgenus 
                    <italic>Pseudoferonina</italic> Ball (Coleoptera, Carabidae, Pterostichini) from the mountains of central Idaho, U.S.A.
                </article-title><source>Zookeys</source><day>13</day><month>6</month><year>2011</year><volume>2011</volume><issue>104</issue><fpage>77</fpage><lpage>96</lpage><pub-id pub-id-type="doi">10.3897/zookeys.104.1272</pub-id></mixed-citation></tp:treatment-meta><tp:nomenclature><tp:taxon-name>
                        <tp:taxon-name-part taxon-name-part-type="genus">Pterostichus</tp:taxon-name-part>
                        (<tp:taxon-name-part taxon-name-part-type="subgenus">Pseudoferonina</tp:taxon-name-part>)
                        <tp:taxon-name-part taxon-name-part-type="species">bousqueti</tp:taxon-name-part>
                        <object-id xmlns:xlink="http://www.w3.org/1999/xlink" xlink:type="simple">urn:lsid:zoobank.org:act:1D065517-89A3-4A7F-8025-0522484E5CEF</object-id>
                    <object-id xmlns:xlink="http://www.w3.org/1999/xlink" xlink:type="simple">http://species-id.net/wiki/Pterostichus_(Pseudoferonina)_bousqueti</object-id>
                    </tp:taxon-name><tp:taxon-authority>Bergdahl</tp:taxon-authority><tp:taxon-status xmlns:xlink="http://www.w3.org/1999/xlink" xlink:type="simple">sp. n.</tp:taxon-status><xref ref-type="fig" rid="F1">Figs 1</xref><xref ref-type="fig" rid="F3">3A</xref><xref ref-type="fig" rid="F4">4A, 4C</xref><xref ref-type="fig" rid="F5">5</xref><xref ref-type="fig" rid="F6">6</xref></tp:nomenclature><tp:treatment-sec sec-type="Type locality"><title>Type locality.</title><p>U.S.A., Idaho, Boise County, small tributaries of the South Fork of the Payette River near Lowman, ca. 1200 m (3940 ft) elevation, <named-content xmlns:xlink="http://www.w3.org/1999/xlink" content-type="dwc:verbatimCoordinates" xlink:type="simple">44.0675°; -115.6822°</named-content>.</p></tp:treatment-sec><tp:treatment-sec sec-type="Type material"><title>Type material.</title><p>Holotype: a male, deposited in CAS, labeled:  “USA: Boise Co., Pine Flat Creek at South Fork Payette River Road, 6 km W of Lowman, <named-content xmlns:xlink="http://www.w3.org/1999/xlink" content-type="dwc:verbatimCoordinates" xlink:type="simple">44°04'03"N; 115°40'56"W</named-content>, T9N, R7E, S31, elev. 1160 m (3805 f), South Fork Payette River Basin, Boise National Forest, 05 May 1999, #26-1999, J. C. Bergdahl, coll.”/  “HOLOTYPE <italic><tp:taxon-name>Pterostichus bousqueti</tp:taxon-name></italic> Bergdahl designated 2011” [red label]. Paratypes: A total of 11, with 8 males and 1 female with the same data as the holotype, and 2 males labeled:  “USA: Boise Co., Archie Creek near confluence with SF Payette R., 8 km E of Lowman, Boise Natn. Forest, <named-content xmlns:xlink="http://www.w3.org/1999/xlink" content-type="dwc:verbatimCoordinates" xlink:type="simple">44°04'15"N; 115°31'06"W</named-content>, T9N R8E S33, elev. 1240 m (4070 ft), South Fork Payette R. watershed, 06 May 1999, #33-1999, J. C. Bergdahl, coll.” The single female paratype is deposited in CAS, the male paratypes in CNC, CMNH, OSU, UICM, WSU, and JCB.</p></tp:treatment-sec><tp:treatment-sec sec-type="Etymology"><title>Etymology.</title><p>The specific epithet, <italic>bousqueti</italic>, is a Latinized version (genitive case) of the surname of Dr. Yves Bousquet (Agriculture Canada, Ottawa, Ontario, Canada), in recognition of his outstanding contribution (<xref ref-type="bibr" rid="B5">Bousquet 1985</xref>) to our knowledge of <italic><tp:taxon-name>Pseudoferonina</tp:taxon-name></italic>, which brought order to the chaos in taxonomy of the species known at that time.</p><fig id="F1" position="float" orientation="portrait"><label>Figure 1.</label><caption><p>Holotype male, <italic><tp:taxon-name>Pterostichus (Pseudoferonina) bousqueti</tp:taxon-name></italic> Bergdahl, sp. n., dorsal habitus. Scale line = 1.0 mm. Automontage digital image by D. H. Kavanaugh.</p></caption><graphic xmlns:xlink="http://www.w3.org/1999/xlink" xlink:href="ZooKeys-104-077-g001.jpg" position="float" orientation="portrait" xlink:type="simple"/></fig><fig id="F2" position="float" orientation="portrait"><label>Figure 2.</label><caption><p>Holotype male, <italic><tp:taxon-name>Pterostichus (Pseudoferonina) lolo</tp:taxon-name></italic> Bergdahl, sp. n., dorsal habitus. Scale line = 1.0 mm. Automontage digital image by D. H. Kavanaugh.</p></caption><graphic xmlns:xlink="http://www.w3.org/1999/xlink" xlink:href="ZooKeys-104-077-g002.jpg" position="float" orientation="portrait" xlink:type="simple"/></fig></tp:treatment-sec><tp:treatment-sec sec-type="Diagnosis"><title>Diagnosis.</title><p>A <italic><tp:taxon-name>Pterostichus</tp:taxon-name></italic> with the characteristics of members of subgenus <italic><tp:taxon-name>Pseudoferonina</tp:taxon-name></italic> (see <xref ref-type="bibr" rid="B1">Ball 1965</xref>, and <xref ref-type="bibr" rid="B9">Bousquet 1999</xref>); males easily distinguished from those of all other species of <italic><tp:taxon-name>Pseudoferonina</tp:taxon-name></italic> by the shape of the median lobe of the aedeagus, especially the apical lamella (apex), which is shaped (in left lateral view) like the blade of a hatchet or tomahawk (<xref ref-type="fig" rid="F4">Figs 4A and 4C</xref>). Also, the shaft of the median lobe in lateral view is thicker in the middle than at either end (where it joins to the base or the apical lamella) and lacks the distinct mid-shaft sinuation (<xref ref-type="bibr" rid="B5">Bousquet 1985</xref>, 1992) seen in <italic><tp:taxon-name>Pterostichus shulli</tp:taxon-name></italic>, <italic><tp:taxon-name>Pterostichus spathifer</tp:taxon-name></italic>, the following new species(<italic><tp:taxon-name>Pterostichus lolo</tp:taxon-name></italic>), and, to a lesser degree, <italic><tp:taxon-name>Pterostichus smetanai</tp:taxon-name></italic>. The small size and thin body form of <italic><tp:taxon-name>Pterostichus bousqueti</tp:taxon-name></italic> adults are most similar to <italic><tp:taxon-name>Pterostichus campbelli</tp:taxon-name></italic> adults, which occur only west of the Cascade Range in Oregon.</p></tp:treatment-sec><tp:treatment-sec sec-type="Description"><title>Description.</title><p>Size medium-small for subgenus, ABL males 8.5–9.5 mm, female 8.9 mm. Body form slightly slender for subgenus (<xref ref-type="fig" rid="F1">Fig. 1</xref>).</p><p><italic><tp:taxon-name>Color.</tp:taxon-name></italic> Dorsal body surface black and shiny, pronotal lateral beads piceous, legs, antennae and palpi piceous.</p><p><italic><tp:taxon-name>Microsculpture</tp:taxon-name></italic>. Head with isodiametric meshes on frons; pronotum with faintly impressed transverse meshes on most of disc, meshes more isodiametric basolaterally; elytra with markedly transverse meshes, faintly iridescent in some areas.</p><p><italic><tp:taxon-name>Pronotum</tp:taxon-name></italic>. <xref ref-type="fig" rid="F3">Fig. 3A</xref>. Almost as long as wide, lateral margins subparallel anterior to hind angles, slightly sinuate, hind angles rectangular or slightly acute, lateral margins (in lateral<!--PageBreak--> view) bent ventrally near hind angles. Anterior and posterior transverse impressions present but faintly impressed, median line distinctly impressed, almost entire, but not quite extended to anterior and posterior margins in most specimens examined; anterior transverse impression faintly punctulate. Lateral margins finely beaded, posterior margin without margination, anterior margin minutely beaded in medial one-third. Basolateral fovea deep and broadly linear, slightly convergent toward midline anteriorly, not or only faintly punctulate.</p><fig id="F3" position="float" orientation="portrait"><label>Figure 3.</label><caption><p>Pronotum, dorsal aspect <bold>A</bold> <italic><tp:taxon-name>Pterostichus (Pseudoferonina) bousqueti</tp:taxon-name></italic> Bergdahl, sp. n. <bold>B</bold> <italic><tp:taxon-name>Pterostichus (Pseudoferonina) lolo</tp:taxon-name></italic> Bergdahl, sp. n. Scale line = 1.0 mm. Line drawings by Go Sato.</p></caption><graphic xmlns:xlink="http://www.w3.org/1999/xlink" xlink:href="ZooKeys-104-077-g003.jpg" position="float" orientation="portrait" xlink:type="simple"/></fig><p><italic>Elytra.</italic>Intervals flat or only slightly convex, but less so than in any other <italic><tp:taxon-name>Pseudoferonina</tp:taxon-name></italic> species.</p><p><italic>Legs.</italic> Male mesotibiae slightly curved apically.</p><p><italic>Abdomen.</italic> Last visible sternite of male with broad, shallow medial indentation, anterior margin of depression not at all carinate, sternite without protuberances; last visible sternite of males with single pair of anal setae, female with two pairs.</p><p><italic>Male genitalia</italic>. Median lobe of aedeagus as in <xref ref-type="fig" rid="F4">Figs 4A and 4C</xref>. Apical one-third of median lobe (in ventral view) with lightly sclerotized oblique band extended longitudinally next to slight ridge (<xref ref-type="fig" rid="F4">Fig. 4C</xref>); shaft of median lobe (in ventral view) swollen submedially on left, with shaft gradually tapered from swelling to the apical lamella, ventral margin not sinuate subapically (in lateral view); apical lamella average in length for <italic><tp:taxon-name>Pseudoferonina</tp:taxon-name></italic> species in Idaho, symmetrically hatchet-shaped (in left lateral view). Right paramere short and sharply pointed.</p><fig id="F4" position="float" orientation="portrait"><label>Figure 4.</label><caption><p>Median lobe of male aedeagus <bold>A–B</bold> line drawings, a = apical region, ventral view; b = left lateral view <bold>C–D</bold> Automontage digital images, a = ventral view, b = left lateral view <bold>A</bold> <italic><tp:taxon-name>Pterostichus (Pseudoferonina) bousqueti</tp:taxon-name></italic> Bergdahl sp. n. <bold>B</bold> <italic><tp:taxon-name>Pterostichus lolo</tp:taxon-name></italic> Bergdahl sp. n. <bold>C</bold> <italic><tp:taxon-name>Pterostichus bousqueti</tp:taxon-name></italic> <bold>D</bold> <italic><tp:taxon-name>Pterostichus lolo</tp:taxon-name></italic>. Scale line = 1.0 mm. Line drawings by G. Sato; digital images by D. H. Kavanaugh.</p></caption><graphic xmlns:xlink="http://www.w3.org/1999/xlink" xlink:href="ZooKeys-104-077-g004.jpg" position="float" orientation="portrait" xlink:type="simple"/></fig></tp:treatment-sec><tp:treatment-sec sec-type="Geographic distribution"><title>Geographic distribution.</title><p>At this time, <italic><tp:taxon-name>Pterostichus bousqueti</tp:taxon-name></italic> is known only from Pine Flat Creek and Archie Creek near their confluences with the South Fork of the Payette River near Lowman, Boise County, Idaho (<xref ref-type="fig" rid="F5">Fig. 5</xref>). The Payette River is a tributary of the Snake River, which is a major tributary of the Columbia River. To what extent the range of this species is narrowly restricted to this area is not known. Despite sampling many other creeks in this area, JCB has been unable to document any other <italic><tp:taxon-name>Pterostichus bousqueti</tp:taxon-name></italic> populations. Additional areas, if any, in which this species is most likely to occur include the Big Pine, Deadwood, Clear Creek and Middle Fork of the Payette River watersheds to the west of Lowman and east of the North Fork of the Payette River.</p><fig id="F5" position="float" orientation="portrait"><label>Figure 5.</label><caption><p>Toporelief map of Idaho illustrating the locations of known localities for <italic><tp:taxon-name>Pterostichus (Pseudoferonina) bousqueti</tp:taxon-name></italic> Bergdahl, sp. n. (blue dots) and <italic><tp:taxon-name>Pterostichus lolo</tp:taxon-name></italic> Bergdahl sp. n. (black dot). Scale line = 100 km.</p></caption><graphic xmlns:xlink="http://www.w3.org/1999/xlink" xlink:href="ZooKeys-104-077-g005.jpg" position="float" orientation="portrait" xlink:type="simple"/></fig></tp:treatment-sec><tp:treatment-sec sec-type="Habitat"><title>Habitat.</title><p>The type locality along the South Fork of the Payette River near Lowman is in a steeply sided, sparsely pine-forested gorge (<xref ref-type="fig" rid="F6">Fig. 6A</xref>) that has experienced intense forest fires. From 1908 to 2000, canopy fires burned more than 50% of the Boise National Forest in central Idaho. Large fires have a huge effect on vegetation, geomorphology, stream hydrographs (<xref ref-type="bibr" rid="B23">Pierce et al. 2004</xref>), and undoubtedly <italic><tp:taxon-name>Pterostichus bousqueti</tp:taxon-name></italic> habitat. Fire legacies of this extent on the landscape probably create severe barriers to dispersal of <italic><tp:taxon-name>Pseudoferonina</tp:taxon-name></italic> species. Areas at low to mid-elevations along the South Fork of the Payette River form a small, isolated outlier of the Hot Dry Canyons eco-region of the Idaho Batholith (<xref ref-type="bibr" rid="B21">McGrath et al. 2002</xref>). Most of this eco-region is associated with the main stem Salmon River, 145 km (90 miles) to the north. <xref ref-type="bibr" rid="B21">McGrath et al. (2002)</xref> describe this eco-region as: unglaciated, deep, precipitous canyons; annual precipitation = 305– 889 mm (lowest in deep canyons); mean temperature: Jan. (min/max) = -8.9/0.6°C, July (min/max) = 8.8/31.7°C (warmer with increasing canyon depth). The vegetation is characterized by open ponderosa pine forest and sagebrush scrub on south facing-slopes, and ponderosa pine/Douglas fir forest on north-facing slopes.</p><fig id="F6" position="float" orientation="portrait"><label>Figure 6.</label><caption><p>Photographs of habitat for <italic><tp:taxon-name>Pterostichus (Pseudoferonina) bousqueti</tp:taxon-name></italic> Bergdahl, sp. n. <bold>A</bold> View north over South Fork Payette River gorge toward Deadwood Ridge above Lowman, Boise County, Idaho, 5 May 1999 <bold>B</bold> Pine Flat Creek, near Lowman, Boise County, Idaho, 25 September 2008. Photographs by J. C. Bergdahl.</p></caption><graphic xmlns:xlink="http://www.w3.org/1999/xlink" xlink:href="ZooKeys-104-077-g006.jpg" position="float" orientation="portrait" xlink:type="simple"/></fig><p><!--PageBreak-->Both Pine Flat Creek (<xref ref-type="fig" rid="F6">Fig. 6B</xref>) and Archie Creek are small, perennial streams descending steep canyon slopes. Their lower sections run thru dry open ponderosa pine forests. At higher elevations on sun and wind-exposed south-facing slopes, the vegetation is primarily open scrub. Pine Flat Creek descends a steep scrubby hillside; pine forest is restricted to lower reaches near the Payette River. Archie Creek descends its watersheds at a gentler grade. Both of these creeks near their confluence with Payette River are only about 1.5 m bank-full-width, and are confined primarily to channels with stabilized vegetated banks. Consequently, there are very few gravel bars on which to search for beetles, even at low water. High water for these creeks most likely occurs<!--PageBreak--> March-May, during rapid melt of the snow at higher elevations on adjacent hillsides coincident with wet spring storms. Because the watersheds these creeks service are so small, large thunderstorms and cloudbursts, by themselves, also may cause significant peaks in runoff during summer and fall months after the snow pack has melted at high elevation. In exceptionally dry years, both of these creeks may actually dry up to the extent that even lower sections are without surface-flowing water. However, on 25 <!--PageBreak-->September (2008) both creeks had nearly one meter of surface water stream width. Given their small watersheds, it is likely that major sections of both streams, especially high up where slopes are steep and the vegetation scrubby, dry up even in average years.</p><p>Other carabid species collected by JCB at or near the type locality include: forest habitat - <italic><tp:taxon-name>Psydrus piceus</tp:taxon-name></italic> LeConte, <italic><tp:taxon-name>Pterostichus protractus</tp:taxon-name></italic> LeConte; streamside habitats - <italic><tp:taxon-name>Platynus brunneomarginatus</tp:taxon-name></italic> (Mannerheim), <italic><tp:taxon-name>Bembidion iridescens</tp:taxon-name></italic> LeConte, <italic><tp:taxon-name>Bembidion kuprianovi</tp:taxon-name></italic> Mannerheim, <italic><tp:taxon-name>Bembidion</tp:taxon-name></italic> sp., <italic><tp:taxon-name>Diplous aterrimus</tp:taxon-name></italic> (Dejean), <italic><tp:taxon-name>Nebria</tp:taxon-name></italic> sp., <italic><tp:taxon-name>Bradycellus californicus</tp:taxon-name></italic> (LeConte), <italic><tp:taxon-name>Bradycellus nigrinus</tp:taxon-name></italic> (Dejean), <italic><tp:taxon-name>Bradycellus nubifer</tp:taxon-name></italic> LeConte. The trout-stream beetle <italic><tp:taxon-name>Amphizoa insolens</tp:taxon-name></italic> LeConte (Coleoptera, Amphizoidae) also occurs along creeks in this area.</p></tp:treatment-sec><tp:treatment-sec sec-type="Phenology and larval ecology"><title>Phenology and larval ecology.</title><p>JCB visited Pine Flat Creek and Archie Creek on two occasions: 05–06 May (1999) and 25 September (2008). In early May, he easily found adults of <italic><tp:taxon-name>Pterostichus bousqueti</tp:taxon-name></italic> at both sites, however in September collecting along these same stream sections on both creeks yielded no specimens. <italic><tp:taxon-name>Pseudoferonina</tp:taxon-name></italic> populations in hot dry regions at low elevations appear to aestivate or go into early hibernation, probably in August. Very few teneral specimens have been collected; however, males with soft, poorly chitinized median lobes are common in late summer and fall. This suggests that adults emerge from pupal chambers in late summer through early fall and overwinter as adults. Presumably they escape winter-spring floods by migrating out of the floodplain to higher positions along stream banks to hibernate in the fall before freeze-up, however they probably do not go very far. Once snow packs melt and daytime temperatures approach 10°C (late March and early April at lower elevations in Idaho), adults again become active on the surface. Given the fact that surface-active <italic><tp:taxon-name>Pseudoferonina</tp:taxon-name></italic> adults are so closely associated with the immediate vicinity of stream margins, the larvae are probably also narrowly restricted to these habitats and may spend a substantial amount of time subsurface at or very near the hyporheic zone.</p></tp:treatment-sec><tp:treatment-sec sec-type="Dispersal power"><title>Dispersal power.</title><p>All known individuals are brachypterous (flightless) and restricted to the margins of small, isolated, forested streams, so dispersal power of <italic><tp:taxon-name>Pterostichus bousqueti</tp:taxon-name></italic> adults is expected to be extremely low. Like <italic><tp:taxon-name>Pterostichus shulli</tp:taxon-name></italic>, <italic><tp:taxon-name>Pterostichus spathifer</tp:taxon-name></italic> and <italic><tp:taxon-name>Pterostichus lolo</tp:taxon-name></italic> sp. n., the geographic range of <italic><tp:taxon-name>Pterostichus bousqueti</tp:taxon-name></italic> (<xref ref-type="fig" rid="F5">Fig. 5</xref>) appears to be highly restricted.<!--PageBreak--></p></tp:treatment-sec><tp:treatment-sec sec-type="Remarks"><title>Remarks.</title><p>Among Idaho’s <italic><tp:taxon-name>Pseudoferonina</tp:taxon-name></italic> species, <italic><tp:taxon-name>Pterostichus bousqueti</tp:taxon-name></italic> appears to be a member of the <italic>lanei</italic> species-group (with <italic><tp:taxon-name>Pterostichus lanei</tp:taxon-name></italic>), as opposed to the <italic>shulli</italic> species-group (<italic><tp:taxon-name>Pterostichus shulli</tp:taxon-name></italic>, <italic><tp:taxon-name>Pterostichus spathifer</tp:taxon-name></italic> and <italic><tp:taxon-name>Pterostichus lolo</tp:taxon-name></italic> sp. n.). Idaho species in the <italic>shulli</italic> group have a distinct ventral sinuation (bulge and concavity) on the ventral surface of the median lobe of the aedeagus near the middle of the shaft (easily seen in lateral view). Species in the <italic>lanei</italic> group (and <italic><tp:taxon-name>Pterostichus vexatus</tp:taxon-name></italic>) do not have this feature. To what extent this feature, or its absence, is indicative of phylogenetic relationship is presently unknown.</p><p>Property ownership in the South Fork Payette River area in vicinity of the type locality is primarily the U.S. Forest Service (Boise National Forest), however according to the Boise National Forest map there are many small in-holdings along the river. Two of these in-holdings include both lower Pine Flat and lower Archie creeks, near where the type specimens were collected. Both of these creeks probably have experienced prospecting or mining activity. There is a small Forest Service campground and hot springs very near Pine Flat Creek on the north bank of the Payette River, but visitors seem to have little impact on the creek.</p><p>Because <italic><tp:taxon-name>Pterostichus bousqueti</tp:taxon-name></italic> is known from only two easily identifiable localities, we hope that collectors will exercise restraint when sampling at these sites, and instead focus on discovering new sites for this species in the immediate vicinity, such as in those watersheds listed above.</p></tp:treatment-sec><ref-list><ref id="B5"><mixed-citation xmlns:xlink="http://www.w3.org/1999/xlink" xlink:type="simple"><person-group><name name-style="western"><surname>Bousquet</surname><given-names>Y</given-names></name></person-group> (<year>1985</year>)<article-title> The subgenus <italic>Pseudoferonina</italic> Ball (Coleoptera: Carabidae: <italic>Pterostichus</italic>): description of three new species with a key to all known species.</article-title><source>Pan-Pacific Entomologist</source><volume>61</volume>:<fpage>253</fpage>-<lpage>260</lpage>.</mixed-citation></ref><ref id="B1"><mixed-citation xmlns:xlink="http://www.w3.org/1999/xlink" xlink:type="simple"><person-group><name name-style="western"><surname>Ball</surname><given-names>GE</given-names></name></person-group> (<year>1965</year>)<article-title> Two new subgenera of <italic>Ptersotichus</italic> Bonelli from western United States, with notes on characteristics and relationships of the subgenera <italic>Paraferonia</italic> Casey and <italic>Feronina</italic> Casey (Coleoptera: Carabidae).</article-title><source>Coleopterists Bulletin</source><volume>36</volume>:<fpage>475</fpage>-<lpage>501</lpage>.</mixed-citation></ref><ref id="B9"><mixed-citation xmlns:xlink="http://www.w3.org/1999/xlink" xlink:type="simple"><person-group><name name-style="western"><surname>Bousquet</surname><given-names>Y</given-names></name></person-group> (<year>1999</year>)<source> Supraspecific classification of the Nearctic Pterostichini (Coleoptera: Carabidae). Fabreries, Supplement 9, 292 pp.</source></mixed-citation></ref><ref id="B23"><mixed-citation xmlns:xlink="http://www.w3.org/1999/xlink" xlink:type="simple"><person-group><name name-style="western"><surname>Pierce</surname><given-names>JL</given-names></name><name name-style="western"><surname>Meyers</surname><given-names>GA</given-names></name><name name-style="western"><surname>Jull</surname><given-names>AJT</given-names></name></person-group> (<year>2004</year>)<article-title> Fire-induced erosion and millennial scale climate change in northern ponderosa pine forests.</article-title><source>Nature</source><volume>432</volume>:<fpage>87</fpage>-<lpage>90</lpage>. doi: <ext-link ext-link-type="uri" xlink:href="http://dx.doi.org/10.1038/nature03058" xlink:type="simple">10.1038/nature03058</ext-link></mixed-citation></ref><ref id="B21"><mixed-citation xmlns:xlink="http://www.w3.org/1999/xlink" xlink:type="simple"><person-group><name name-style="western"><surname>McGrath</surname><given-names>CL</given-names></name><name name-style="western"><surname>Woods</surname><given-names>AJ</given-names></name><name name-style="western"><surname>Omernik</surname><given-names>JM</given-names></name><name name-style="western"><surname>Bryce</surname><given-names>SA</given-names></name><name name-style="western"><surname>Edmondson</surname><given-names>M</given-names></name><name name-style="western"><surname>Nesser</surname><given-names>JA</given-names></name><name name-style="western"><surname>Shelden</surname><given-names>J</given-names></name><name name-style="western"><surname>Crawford</surname><given-names>RC</given-names></name><name name-style="western"><surname>Comstock</surname><given-names>JA</given-names></name><name name-style="western"><surname>Plocher</surname><given-names>MD</given-names></name></person-group> (<year>2002</year>)<source> Ecoregions of Idaho (color poster with maps, descriptive text, summary table, and photographs). U.S. Geological Survey, Reston, VA, map scale=1:1,350,000.</source></mixed-citation></ref></ref-list></tp:taxon-treatment>
