# Supplementary material for: Two new species of Pterostichus Bonelli subgenus Pseudoferonina Ball (Coleoptera, Carabidae, Pterostichini) from the mountains of central Idaho, U.S.A
Source: Zookeys. 2011 Jun 13;(104):77–96. doi: 10.3897/zookeys.104.1272 (PMC3119325; doi:10.3897/zookeys.104.1272)
Supplement: XML Treatment for Pterostichus (Pseudoferonina) lolo [file zookeys.104.1272-treatment2.xml]

<!DOCTYPE tp:taxon-treatment
  PUBLIC "-//TaxonX//DTD Taxonomic Treatment Publishing DTD v0 20100105//EN" "tax-treatment-NSO.dtd">
<tp:taxon-treatment xmlns:tp="http://www.plazi.org/taxpub"><tp:treatment-meta><mixed-citation publication-type="journal"><person-group><name><surname>Bergdahl</surname><given-names>James C.</given-names></name><name><surname>Kavanaugh</surname><given-names>David H.</given-names></name></person-group><article-title>Two new species of 
                    <italic>Pterostichus</italic> Bonelli subgenus 
                    <italic>Pseudoferonina</italic> Ball (Coleoptera, Carabidae, Pterostichini) from the mountains of central Idaho, U.S.A.
                </article-title><source>Zookeys</source><day>13</day><month>6</month><year>2011</year><volume>2011</volume><issue>104</issue><fpage>77</fpage><lpage>96</lpage><pub-id pub-id-type="doi">10.3897/zookeys.104.1272</pub-id></mixed-citation></tp:treatment-meta><tp:nomenclature><tp:taxon-name>
                        <tp:taxon-name-part taxon-name-part-type="genus">Pterostichus</tp:taxon-name-part>
                        (<tp:taxon-name-part taxon-name-part-type="subgenus">Pseudoferonina</tp:taxon-name-part>)
                        <tp:taxon-name-part taxon-name-part-type="species">lolo</tp:taxon-name-part>
                        <object-id xmlns:xlink="http://www.w3.org/1999/xlink" xlink:type="simple">urn:lsid:zoobank.org:act:50D61144-E2F2-40FB-9A04-FFB9E348C458</object-id>
                    <object-id xmlns:xlink="http://www.w3.org/1999/xlink" xlink:type="simple">http://species-id.net/wiki/Pterostichus_(Pseudoferonina)_lolo</object-id>
                    </tp:taxon-name><tp:taxon-authority>Bergdahl</tp:taxon-authority><tp:taxon-status xmlns:xlink="http://www.w3.org/1999/xlink" xlink:type="simple">sp. n.</tp:taxon-status><xref ref-type="fig" rid="F2">Figs 2</xref><xref ref-type="fig" rid="F3">3B</xref><xref ref-type="fig" rid="F4">4B, 4D</xref><xref ref-type="fig" rid="F5">5</xref><xref ref-type="fig" rid="F7">7</xref></tp:nomenclature><tp:treatment-sec sec-type="Type locality"><title>Type locality.</title><p>U.S.A, Idaho, Clearwater County, Cottonwood Creek near the confluence of Orogrande Creek and the North Fork of the Clearwater River, ca. 870 m (2860 ft) elevation, <named-content xmlns:xlink="http://www.w3.org/1999/xlink" content-type="dwc:verbatimCoordinates" xlink:type="simple">46.5528°; -115.5522°</named-content>.</p></tp:treatment-sec><tp:treatment-sec sec-type="Type material"><title>Type material.</title><p>Holotype<italic>,</italic> a male, deposited in CAS, labeled:  “USA: IDAHO, Clearwater Co.; Cottonwood Creek @ USFS Rd 250; Orogrande Ck. Rd.; NF Clearwater R. watershed; elev. ~870 m (2860 ft); 12.5 MI. ESE Headquarters, 3.5 MI. SW of Bungalow; <named-content xmlns:xlink="http://www.w3.org/1999/xlink" content-type="dwc:verbatimCoordinates" xlink:type="simple">46°33'10"N, 115°33'08"W</named-content>; T38N, R7E, S34; 17 July 2009; #73-2009; J. C. Bergdahl, coll.”/  “HOLOTYPE <italic><tp:taxon-name>Pterostichus lolo</tp:taxon-name></italic> Bergdahl designated 2011” [red label]. Paratypes: A total of 22 paratypes from same locale as the holotype (7 males and 5 females from 17 July 2010; 2 males and 9 females from 03 July 2010) deposited in CAS, CMNH, CNC, JCB, OSU, UICM and WSU.</p><fig id="F7" position="float" orientation="portrait"><label>Figure 7.</label><caption><p>Photographs of habitat for <italic><tp:taxon-name>Pterostichus (Pseudoferonina) lolo</tp:taxon-name></italic> Bergdahl, sp. n. Cottonwood Creek, near Bungalow, Clearwater County, Idaho, 3 July 2010. Photograph by J. C. Bergdahl.</p></caption><graphic xmlns:xlink="http://www.w3.org/1999/xlink" xlink:href="ZooKeys-104-077-g007.jpg" position="float" orientation="portrait" xlink:type="simple"/></fig></tp:treatment-sec><tp:treatment-sec sec-type="Etymology"><title>Etymology.</title><p>The specific epithet, <italic>lolo</italic>, is a noun in apposition, and refers to the Lolo Trail, an ancient hunting and trade route developed by the Nez Perce tribe to cross the Bitterroot Mountains from their homelands on the Clearwater River near Kamiah, Idaho, to the buffalo herds of Montana. The beginning of this trail in its western foothills starts in the upper Lolo River watershed, near the type locality of <italic><tp:taxon-name>Pterostichus lolo</tp:taxon-name></italic>. The Lolo Trail is also the route the Lewis and Clark Expedition took over the Bitterroot Mountains heading west in September 1805 and east in June 1806.</p></tp:treatment-sec><tp:treatment-sec sec-type="Diagnosis"><title>Diagnosis.</title><p>A <italic><tp:taxon-name>Pterostichus</tp:taxon-name></italic> with the characteristics of members of subgenus <italic><tp:taxon-name>Pseudoferonina</tp:taxon-name></italic> (see <xref ref-type="bibr" rid="B1">Ball 1965</xref>; and <xref ref-type="bibr" rid="B9">Bousquet 1999</xref>); males easily distinguished from those of all other species of <italic><tp:taxon-name>Pseudoferonina</tp:taxon-name></italic> by the shape of the median lobe of the aedeagus, especially the form of the mid-shaft sinuation and associated convexity (<xref ref-type="fig" rid="F4">Figs 4B and 4D</xref>), which is markedly and abruptly convex, nearly tuberculate (in lateral view), and<!--PageBreak--> the shape of the apical lamella (apex), which is broader in ventral view than in <italic><tp:taxon-name>Pterostichus shulli</tp:taxon-name></italic> males (see <xref ref-type="bibr" rid="B7">Bousquet 1992</xref>, Fig. 16) and narrower in lateral view than in <italic><tp:taxon-name>Pterostichus spathifer</tp:taxon-name></italic> males (see <xref ref-type="bibr" rid="B7">Bousquet 1992</xref>, Fig. 15).</p></tp:treatment-sec><tp:treatment-sec sec-type="Description"><title>Description.</title><p>Size medium-large for subgenus, ABL males = 9.5–10.5 mm, females = 9.0–10.3 mm. Body form average for subgenus (<xref ref-type="fig" rid="F2">Fig. 2</xref>).</p><p><italic>Color</italic>. Dorsal surface black and shiny, pronotal lateral beads piceous, antennae and palpi rufous or rufopiceus, femora piceous except distally rufopiceous, tibiae and tarsi rufopiceus or rufous.</p><p><italic>Microsculpture.</italic> Head with faintly impressed isodiametric meshes on frons; pronotum with moderately impressed transverse meshes on most of disc, meshes more isodiametric posteriorly; elytra with moderately impressed transverse meshes and very slight iridescence. <italic>Pronotum.</italic> <xref ref-type="fig" rid="F3">Fig. 3B</xref>. Almost as long as wide, widest point approximately at anterior one-third, lateral margins slightly sinuate in posterior half, almost parallel before hind angles, hind angles slightly obtuse to subrectangular, lateral margins (in lateral view) bent ventrally near hind angles, basal one-quarter of pronotum finely but distinctly punctate. Anterior and posterior transverse impressions faintly or not at all impressed, median longitudinal impression distinctly impressed, nearly extended to anterior and posterior margins in most specimens examined. Lateral margins finely beaded, posterior margin without margination, anterior margin minutely beaded in lateral thirds, without margination in medial one-third. Basolateral fovea deep and broadly linear, slightly convergent toward midline anteriorly, finely but distinctly punctate, areas between basal fovea and lateral margins convex, subcarinate.</p><p><italic>Elytra.</italic> Intervals nearly flat, striae entire, moderately impressed, not or only very faintly punctulate. <italic>Legs.</italic> Male mesotibiae slightly curved apically. <italic>Abdomen.</italic> Last visible sternite of male with broad, shallow medial indentation, anterior margin of depression slightly carinate, sternite without protuberances; last visible sternite of males with single pair of anal setae, female with two pairs.</p><p><italic>Male genitalia</italic>. Median lobe of aedeagus as in <xref ref-type="fig" rid="F4">Figs 4B and 4D</xref>. Apical one-third of median lobe (in ventral view) with lightly sclerotized oblique band extended longitudinally next to slight ridge (<xref ref-type="fig" rid="F4">Fig. 4Da</xref>); shaft of median lobe (in ventral view) markedly swollen submedially on left, with shaft abruptly tapered from swelling to the apical lamella, ventral margin distinctly sinuate subapically (in lateral view) with markedly abrupt, subtuberculate convexity basad of sinuation (<xref ref-type="fig" rid="F4">Fig. 4Db</xref>); apical lamella average in length for <italic><tp:taxon-name>Pseudoferonina</tp:taxon-name></italic> species in Idaho, apex evenly rounded, very slightly swollen in ventral view (Fig. 4Da), narrow and very slightly reflexed ventrally at tip in lateral view (<xref ref-type="fig" rid="F4">Fig. 4Db</xref>). Right paramere as illustrated by Bousquet (1992, Figs 15b and 16b) for <italic><tp:taxon-name>Pterostichus spathifer</tp:taxon-name></italic> and <italic><tp:taxon-name>Bembidion shulli</tp:taxon-name></italic>.</p></tp:treatment-sec><tp:treatment-sec sec-type="Geographic distribution"><title>Geographic distribution.</title><p>Currently, <italic><tp:taxon-name>Pterostichus lolo</tp:taxon-name></italic> is known only from the type locality on Cottonwood Creek (at 870 m), which is a small, low-order tributary of Orogrande Creek, which is itself a tributary of the North Fork of the Clearwater River. In turn, the Clearwater is a tributary of the Snake River, which is a major tributary of the Columbia River. To what extent the range of this species is narrowly restricted to this area is not known. Despite sampling many other creeks in this area over the past decade, JCB has been unable to document any other <italic><tp:taxon-name>Pterostichus lolo</tp:taxon-name></italic> populations.</p></tp:treatment-sec><tp:treatment-sec sec-type="Habitat"><title>Habitat.</title><p>The type locality is in the Clearwater Mountains and Breaks section of the Northern Rockies eco-region (<xref ref-type="bibr" rid="B22">Nesser et al. 1997</xref>). This area has mountains of moderate relief with rounded landform, and steep breaklands. Elevations range between ca. 610 and 2070 m (2000 and 6800 ft.). The climate is generally cool, with a significant maritime influence. Summers are warm and dry, winters cool and moist. The soils are mantled by a thick layer of Quaternary volcanic ash and colluvium, underlain by Tertiary granitic rocks of the Idaho Batholith and Precambrian gneiss and schists (<xref ref-type="bibr" rid="B21">McGrath et al. 2002</xref>). Annual precipitation is ca. 889– 2032 mm, with 40–50% falling as snow. Snow packs at higher elevations can become very deep and linger late into spring. Rain-on-snow events are common below 1370 m (4500 ft.); January min/max temperatures: -8.3/0.6°C; July min/max temperatures are 7.2/27.2°C.</p><p>These mountains have been largely unglaciated and support a highly dissected stream network of ancient narrow valleys and canyons. Drainage density (length of stream/area) is high. The natural vegetation is primarily a very species-rich mosaic of mesic conifer forest, including exceptional conifer species diversity (grand fir, Douglas fir, western red cedar, western hemlock, mountain hemlock, ponderosa pine, lodgepole pine, white pine, western larch, subalpine fir, Englemann spruce and yew). Ponderosa pine/Douglas fir and cedar/hemlock/pine forests occur at lower elevations, and spruce/fir or mountain hemlock forests at higher elevations. Some of the forest types in this area are the best examples of inland temperate rainforest in the Rocky Mountain region (<xref ref-type="bibr" rid="B3">Bergdahl 2008</xref>), including western red cedar trees estimated to be more than 3000 years old (<xref ref-type="bibr" rid="B24">Smith and Fischer 1997</xref>). The flora of this region has many unique coastal disjunct species and the area is often referred to as the Clearwater Refugium (Brunsfeld et al. 2001, <xref ref-type="bibr" rid="B12">Carstens et al. 2005</xref>, Brunsfeld and Sullivan 2006).</p><p>Like all other species of <italic><tp:taxon-name>Pseudoferonina</tp:taxon-name></italic>, <italic><tp:taxon-name>Pterostichus lolo</tp:taxon-name></italic> appears to be a habitat specialist, primarily on the wet margins of small, low (0-2) order forest streams descending hillsides in mountainous country. These habitats are often isolated in headwater basins, or on breaks and canyon walls at lower elevations. These beetles are not aquatic, but they are strict hygrophiles. Surface-active adults are usually found within two meters of wet stream channels, primarily within one meter of the strandline and especially right at the water’s edge. When disturbed during warm weather, they will often run into the water and crawl down into the gravel or float away.</p><p>Other carabid species collected by JCB at or in the vicinity of the Cottonwood Creek locality include: <italic><tp:taxon-name>Scaphinotus (Pseudonomaretus) regularis</tp:taxon-name></italic> (LeConte), <italic><tp:taxon-name>Scaphinotus (Pseudonomaretus) relictus</tp:taxon-name></italic> (Horn), <italic><tp:taxon-name>Scaphinotus (Pseudonomaretus) merkelli</tp:taxon-name></italic> (Horn), <italic><tp:taxon-name>Zacotus matthewsii</tp:taxon-name></italic> LeConte, <italic><tp:taxon-name>Trechus coloradense</tp:taxon-name></italic> Schaeffer, <italic><tp:taxon-name>Bembidion kuprianovi</tp:taxon-name></italic>, <italic><tp:taxon-name>Bembidion iridescens</tp:taxon-name></italic>, <italic><tp:taxon-name>Bembidion breve</tp:taxon-name></italic> (Motschulsky), <italic><tp:taxon-name>Pterostichus (Hypherpes) ecarinatus</tp:taxon-name></italic> Hatch, <italic><tp:taxon-name>Pterostichus (Leptoferonia) idahoae</tp:taxon-name></italic> Csiki, <italic><tp:taxon-name>Pterostichus (Leptoferonia) beyeri</tp:taxon-name></italic> Van Dyke, <italic><tp:taxon-name>Pterostichus (Pseudoferonina) shulli</tp:taxon-name></italic> (Hatch) and <italic><tp:taxon-name>Pterostichus (Pseudoferonina) vexatus</tp:taxon-name></italic> Bousquet.</p></tp:treatment-sec><tp:treatment-sec sec-type="Phenology and larval ecology"><title>Phenology and larval ecology.</title><p>Adults of <italic><tp:taxon-name>Pterostichus lolo</tp:taxon-name></italic> are probably active from the first warm days of spring after snowmelt to the first days of hard frosts in October. A single pair of adults was observed <italic>in copulo</italic>, on 17 July 2009 [JCB]. <italic><tp:taxon-name>Pterostichus lolo</tp:taxon-name></italic>, and all other <italic><tp:taxon-name>Pseudoferonina</tp:taxon-name></italic> species, are probably  “spring breeders” (<xref ref-type="bibr" rid="B6">Bousquet 1986</xref>)—that is, they breed early in the active season, larval development takes place in late spring-<!--PageBreak--><!--PageBreak-->summer, new adults emerge from pupal chambers in late summer-early fall, and individuals overwinter primarily as immature adults. Males collected in fall are usually immature, suggesting they may die after a single breeding season. These beetles probably vacate streambeds and floodplains in the fall so as to escape winter or spring freshets of high water. Flash floods from thunderstorms during the active season may be a major cause of mortality. The ecology of the larvae is poorly known because they are rarely seen on the surface. The extent to which larvae and adults of <italic><tp:taxon-name>Pseudoferonina</tp:taxon-name></italic> utilize the subterranean hyporheic zone may be substantial. As mentioned above, adults do not hesitate to crawl down into saturated streambed gravels to escape capture. The highest density of adults is often found along small creeks and reaches that have recently experienced small debris slides with rocks embedded in substantial amounts of wet organic mud. Presumably these muddy microhabitats also support the highest larval density and survival.</p></tp:treatment-sec><tp:treatment-sec sec-type="Dispersal power"><title>Dispersal power.</title><p>All known individuals are brachypterous (flightless) and restricted to the margins of a small, isolated, forested stream, so dispersal power of <italic><tp:taxon-name>Pterostichus lolo</tp:taxon-name></italic> adults is expected to be extremely low. Like <italic><tp:taxon-name>Pterostichus shulli,</tp:taxon-name></italic> <italic><tp:taxon-name>Pterostichus spathifer</tp:taxon-name></italic> and <italic><tp:taxon-name>Pterostichus bousqueti</tp:taxon-name></italic> sp. n., the geographic range of <italic><tp:taxon-name>Pterostichus lolo</tp:taxon-name></italic> (<xref ref-type="fig" rid="F5">Fig. 5</xref>) appears to be highly restricted.</p></tp:treatment-sec><tp:treatment-sec sec-type="Remarks"><title>Remarks.</title><p>Based on the form of the median lobe of the male aedeagus, members of <italic><tp:taxon-name>Pterostichus lolo</tp:taxon-name></italic> appear to be most closely related to those of <italic><tp:taxon-name>Pterostichus shulli</tp:taxon-name></italic> and <italic><tp:taxon-name>Pterostichus spathifer</tp:taxon-name></italic>, (i.e., the <italic>shulli</italic> species-group). It is perhaps significant that both of these species, along with the more distantly related <italic><tp:taxon-name>Pterostichus vexatus</tp:taxon-name></italic>, occur in areas near the single known locality for <italic><tp:taxon-name>Pterostichus lolo</tp:taxon-name></italic>. The North Fork Clearwater River basin has the highest diversity of <italic><tp:taxon-name>Pseudoferonina</tp:taxon-name></italic> species.</p><p>Property ownership in the vicinity of type locality is primarily the U.S. Forest Service (Clearwater National Forest). Potlatch Corporation, Bennett Tree Farms, Inc. and the State of Idaho also have significant property ownership in this region. The primary land use impacts in this area are timber harvesting, roads, mining and off-road vehicle use. There is a large, poorly managed campground on U.S. Forest Service property along both sides of Cottonwood Creek at the type locality, with substantial off-road vehicle impacts.</p><p>Because <italic><tp:taxon-name>Pterostichus lolo</tp:taxon-name></italic> is known from only one, easily identifiable locality, we hope that collectors will exercise restraint when sampling at this site, and instead focus on discovering new sites for this species in the immediate vicinity.</p></tp:treatment-sec><tp:treatment-sec><!--Section generated to contain objects referenced in tp:taxon-treatment.--><fig id="F2" position="float" orientation="portrait"><label>Figure 2.</label><caption><p>Holotype male, <italic><tp:taxon-name>Pterostichus (Pseudoferonina) lolo</tp:taxon-name></italic> Bergdahl, sp. n., dorsal habitus. Scale line = 1.0 mm. Automontage digital image by D. H. Kavanaugh.</p></caption><graphic xmlns:xlink="http://www.w3.org/1999/xlink" xlink:href="ZooKeys-104-077-g002.jpg" position="float" orientation="portrait" xlink:type="simple"/></fig><fig id="F3" position="float" orientation="portrait"><label>Figure 3.</label><caption><p>Pronotum, dorsal aspect <bold>A</bold> <italic><tp:taxon-name>Pterostichus (Pseudoferonina) bousqueti</tp:taxon-name></italic> Bergdahl, sp. n. <bold>B</bold> <italic><tp:taxon-name>Pterostichus (Pseudoferonina) lolo</tp:taxon-name></italic> Bergdahl, sp. n. Scale line = 1.0 mm. Line drawings by Go Sato.</p></caption><graphic xmlns:xlink="http://www.w3.org/1999/xlink" xlink:href="ZooKeys-104-077-g003.jpg" position="float" orientation="portrait" xlink:type="simple"/></fig><fig id="F4" position="float" orientation="portrait"><label>Figure 4.</label><caption><p>Median lobe of male aedeagus <bold>A–B</bold> line drawings, a = apical region, ventral view; b = left lateral view <bold>C–D</bold> Automontage digital images, a = ventral view, b = left lateral view <bold>A</bold> <italic><tp:taxon-name>Pterostichus (Pseudoferonina) bousqueti</tp:taxon-name></italic> Bergdahl sp. n. <bold>B</bold> <italic><tp:taxon-name>Pterostichus lolo</tp:taxon-name></italic> Bergdahl sp. n. <bold>C</bold> <italic><tp:taxon-name>Pterostichus bousqueti</tp:taxon-name></italic> <bold>D</bold> <italic><tp:taxon-name>Pterostichus lolo</tp:taxon-name></italic>. Scale line = 1.0 mm. Line drawings by G. Sato; digital images by D. H. Kavanaugh.</p></caption><graphic xmlns:xlink="http://www.w3.org/1999/xlink" xlink:href="ZooKeys-104-077-g004.jpg" position="float" orientation="portrait" xlink:type="simple"/></fig><fig id="F5" position="float" orientation="portrait"><label>Figure 5.</label><caption><p>Toporelief map of Idaho illustrating the locations of known localities for <italic><tp:taxon-name>Pterostichus (Pseudoferonina) bousqueti</tp:taxon-name></italic> Bergdahl, sp. n. (blue dots) and <italic><tp:taxon-name>Pterostichus lolo</tp:taxon-name></italic> Bergdahl sp. n. (black dot). Scale line = 100 km.</p></caption><graphic xmlns:xlink="http://www.w3.org/1999/xlink" xlink:href="ZooKeys-104-077-g005.jpg" position="float" orientation="portrait" xlink:type="simple"/></fig></tp:treatment-sec><ref-list><ref id="B1"><mixed-citation xmlns:xlink="http://www.w3.org/1999/xlink" xlink:type="simple"><person-group><name name-style="western"><surname>Ball</surname><given-names>GE</given-names></name></person-group> (<year>1965</year>)<article-title> Two new subgenera of <italic>Ptersotichus</italic> Bonelli from western United States, with notes on characteristics and relationships of the subgenera <italic>Paraferonia</italic> Casey and <italic>Feronina</italic> Casey (Coleoptera: Carabidae).</article-title><source>Coleopterists Bulletin</source><volume>36</volume>:<fpage>475</fpage>-<lpage>501</lpage>.</mixed-citation></ref><ref id="B9"><mixed-citation xmlns:xlink="http://www.w3.org/1999/xlink" xlink:type="simple"><person-group><name name-style="western"><surname>Bousquet</surname><given-names>Y</given-names></name></person-group> (<year>1999</year>)<source> Supraspecific classification of the Nearctic Pterostichini (Coleoptera: Carabidae). Fabreries, Supplement 9, 292 pp.</source></mixed-citation></ref><ref id="B7"><mixed-citation xmlns:xlink="http://www.w3.org/1999/xlink" xlink:type="simple"><person-group><name name-style="western"><surname>Bousquet</surname><given-names>Y</given-names></name></person-group> (<year>1992</year>)<article-title> Description of new or poorly known species of <italic>Gastrosticta</italic> Casey, 1918, and <italic>Paraferonina</italic> [sic] Ball, 1965 (Coleoptera: Carabidae: <italic>Pterostichus</italic> Bonellli, 1810).</article-title><source>Journal of the New York Entomological Society</source><volume>100</volume>:<fpage>510</fpage>-<lpage>521</lpage>.</mixed-citation></ref><ref id="B22"><mixed-citation xmlns:xlink="http://www.w3.org/1999/xlink" xlink:type="simple"><person-group><name name-style="western"><surname>Nesser</surname><given-names>JA</given-names></name><name name-style="western"><surname>Ford</surname><given-names>GL</given-names></name><name name-style="western"><surname>Maynard</surname><given-names>CL</given-names></name><name name-style="western"><surname>Page-Dumroese</surname><given-names>DS</given-names></name></person-group> (<year>1997</year>)<source> Ecological units of the Northern Region – subsections (map and text). U.S .Department of Agriculture, Forest Service, Intermountain Research Station, Ogden, UT, General Technical Report INT-GTR-369, 88 pp, map scale= 1:3,500,000.</source></mixed-citation></ref><ref id="B21"><mixed-citation xmlns:xlink="http://www.w3.org/1999/xlink" xlink:type="simple"><person-group><name name-style="western"><surname>McGrath</surname><given-names>CL</given-names></name><name name-style="western"><surname>Woods</surname><given-names>AJ</given-names></name><name name-style="western"><surname>Omernik</surname><given-names>JM</given-names></name><name name-style="western"><surname>Bryce</surname><given-names>SA</given-names></name><name name-style="western"><surname>Edmondson</surname><given-names>M</given-names></name><name name-style="western"><surname>Nesser</surname><given-names>JA</given-names></name><name name-style="western"><surname>Shelden</surname><given-names>J</given-names></name><name name-style="western"><surname>Crawford</surname><given-names>RC</given-names></name><name name-style="western"><surname>Comstock</surname><given-names>JA</given-names></name><name name-style="western"><surname>Plocher</surname><given-names>MD</given-names></name></person-group> (<year>2002</year>)<source> Ecoregions of Idaho (color poster with maps, descriptive text, summary table, and photographs). U.S. Geological Survey, Reston, VA, map scale=1:1,350,000.</source></mixed-citation></ref><ref id="B3"><mixed-citation xmlns:xlink="http://www.w3.org/1999/xlink" xlink:type="simple"><person-group><name name-style="western"><surname>Bergdahl</surname><given-names>JC</given-names></name></person-group> (<year>2008</year>)<source> Ecology, biogeography and conservation of inland temperate rainforests of the Pacific Northwest of North America: a comprehensive, international perspective. Proceedings of a Conference on British Columbia’s Inland Rainforest – Conservation and Community, 21–23 May 2008</source><ext-link ext-link-type="uri" xlink:href="http://web.unbc.ca/~wetbelt/2008-conference-Bergdahl-Ecology-and-Biogeography.html" xlink:type="simple">http://web.unbc.ca/~wetbelt/2008-conference-Bergdahl-Ecology-and-Biogeography.html</ext-link>.</mixed-citation></ref><ref id="B24"><mixed-citation xmlns:xlink="http://www.w3.org/1999/xlink" xlink:type="simple"><person-group><name name-style="western"><surname>Smith</surname><given-names>JK</given-names></name><name name-style="western"><surname>Fischer</surname><given-names>WC</given-names></name></person-group> (<year>1997</year>)<source> Fire ecology of the forest habitat types of northern Idaho. U.S. Department of Agriculture, Forest Service, Intermountain Research Station, Ogden, UT, General Technical Report INT-GTR-363, 142 pp.</source></mixed-citation></ref><ref id="B12"><mixed-citation xmlns:xlink="http://www.w3.org/1999/xlink" xlink:type="simple"><person-group><name name-style="western"><surname>Carstens</surname><given-names>BC</given-names></name><name name-style="western"><surname>Brunsfeld</surname><given-names>SJ</given-names></name><name name-style="western"><surname>Demboski</surname><given-names>JR</given-names></name><name name-style="western"><surname>Good</surname><given-names>JM</given-names></name><name name-style="western"><surname>Sullivan</surname><given-names>J</given-names></name></person-group> (<year>2005</year>)<article-title> Investigating the evolutionary history of the Pacific Northwest mesic forest ecosystem: hypothesis testing within a comparative phylogeographic framework.</article-title><source>Evolution</source><volume>59</volume>:<fpage>1639</fpage>-<lpage>1652</lpage>. doi: <ext-link ext-link-type="uri" xlink:href="http://dx.doi.org/10.1554/04-661.1" xlink:type="simple">10.1554/04-661.1</ext-link></mixed-citation></ref><ref id="B6"><mixed-citation xmlns:xlink="http://www.w3.org/1999/xlink" xlink:type="simple"><person-group><name name-style="western"><surname>Bousquet</surname><given-names>Y</given-names></name></person-group> (<year>1986</year>)<source> Observations on the life cycle of some species of <italic>Pterostichus</italic> (Coleoptera: Carabidae) occurring in northeastern North America. Le Naturaliste Canadien (revue d’écologie et de systématique)113: 295–307.</source></mixed-citation></ref></ref-list></tp:taxon-treatment>
